# Supplementary material for: Exploring Cinnamoyl-Substituted Mannopyranosides: Synthesis, Evaluation of Antimicrobial Properties, and Molecular Docking Studies Targeting H5N1 Influenza A Virus
Source: Molecules. 2023 Dec 7;28(24):8001. doi: 10.3390/molecules28248001 (PMC10745968; doi:10.3390/molecules28248001)
Supplement: Supplementary file 1 [file molecules-28-08001-s001.zip]

Archive with 1 entries (1 files):
- molecules-2703470-supplementary.pdf
